# Supplementary material for: The Effect of Splenectomy on Postoperative Morbidity and Survival in Patients with Peritoneal Carcinomatosis
Source: J Clin Med. 2025 Nov 20;14(22):8223. doi: 10.3390/jcm14228223 (PMC12653215; doi:10.3390/jcm14228223)
Supplement: Supplementary file 1 [file jcm-14-08223-s001.zip]

Archive with 1 entries (1 files):
- jcm-3900360-supplementary.pdf
